# Supplementary material for: SRGAN-Based Joint Super-Resolution and Denoising for Mitigating Geometric and Topological Biases in Fine-Grained Electron Backscatter Diffraction Images
Source: Nanomaterials (Basel). 2026 May 10;16(10):583. doi: 10.3390/nano16100583 (PMC13209600; doi:10.3390/nano16100583)
Supplement: Supplementary file 1 [file nanomaterials-16-00583-s001.zip]

Archive with 1 entries (1 files):
- nanomaterials-4293350-supplementary.pdf
